# Supplementary material for: Prolonging the integrated stress response enhances CNS remyelination in an inflammatory environment
Source: eLife. 2021 Mar 23;10:e65469. doi: 10.7554/eLife.65469 (PMC7987340; doi:10.7554/eLife.65469)
Supplement: Figure 6—source data 1. [file elife-65469-fig6-data1.xlsx]

## Sheet: 6C
Figure 6C - The percentage of myeliated axons at W0 and W5
	W0	W5/IFN-g -		W5/IFN-g +
		Veh	Seph	Veh	Seph
	58.35	17.66	20.69	27.81	32.96
	57.19	26.39	29.77	25.5	26.91
	42.2	21.38	29.9	25.1	25.88
	52.33	28.16	28.48	20.73	28.76

## Sheet: 6D
Figure 6D - The percentage of myelinated axons at W8
	W8/IFN-g -		W8/IFN-g +
	Veh	Seph	Veh	Seph
	36.73	31.5	32.92	37.48
	40.38	39.8	32.84	39.85
	53.28	42	30.57	48.52
	38.94	49.06	24.85	46.89
